# Supplementary material for: Comparison of the Pig Breeds in the Small Intestinal Morphology and Digestive Functions at Different Ages
Source: Metabolites. 2023 Jan 15;13(1):132. doi: 10.3390/metabo13010132 (PMC9863662; doi:10.3390/metabo13010132)
Supplement: Supplementary file 1 [file metabolites-13-00132-s001.zip]

Archive with 1 entries (1 files):
- metabolites-2105228-supplementary.pdf
